# Supplementary material for: Theoretical basis for stabilizing messenger RNA through secondary structure design
Source: Nucleic Acids Res. 2021 Sep 14;49(18):10604–17. doi: 10.1093/nar/gkab764 (PMC8499941; doi:10.1093/nar/gkab764)
Supplement: gkab764_Supplemental_Files [file gkab764_supplemental_files.zip]

Archive with 3 entries (3 files):
- Supplementary table legends.docx
- supplementary_tables_NAR_resubmission_06Jul2021.xlsx
- SupportingInformation_29Jul2021_v1.pdf
